# Supplementary material for: Loss of E-cadherin provides tolerance to centrosome amplification in epithelial cancer cells
Source: J Cell Biol. 2018 Jan 2;217(1):195–209. doi: 10.1083/jcb.201704102 (PMC5748979; doi:10.1083/jcb.201704102)
Supplement: Tables S1 and S2 (Excel) [file JCB_201704102_TablesS1andS2.zip]

Archive with 2 entries (2 files):
- JCB_201704102_TableS1.xlsx
- JCB_201704102_TableS2.xlsx
