# Supplementary material for: Loss of E-cadherin provides tolerance to centrosome amplification in epithelial cancer cells
Source: J Cell Biol. 2018 Jan 2;217(1):195–209. doi: 10.1083/jcb.201704102 (PMC5748979; doi:10.1083/jcb.201704102)
Supplement: Tables S1 and S2 (Excel) [file JCB_201704102_TablesS1andS2.zip › JCB_201704102_TableS1.xlsx]

## Sheet: cell lines
Table S1. Cell lines and media
Cell line	Cell type	Growth Medium	Source
MCF10A	Mammary epithelial	DMEM/F12 + 5% Horse Serum, 20 ng/ml EGF, 0.5 µg/ml hydrocortisone, 100 ng/ml Cholera Toxin and 10 µg/ml Insulin	ATCC
HaCaT	Skin keratinocyte	DMEM + 10% FBS	John Marshall
			(Barts Cancer Institute)
J3B1A	Mammary epithelial	DMEM + 10% Donor Calf Serum	Priscilla Soulie
			(Université de Genève)
RPE-1	Retinal epithelial	DMEM/F12 + 10% FBS	David Pellman
			(Dana-Farber Cancer Institute)
BJ	Fibroblast	DMEM + 10% FBS	David Pellman
			(Dana-Farber Cancer Institute)
NIH-3T3	Fibroblast	DMEM + 10% FBS	David Pellman
			(Dana-Farber Cancer Institute)
A431	Epidermoid carcinoma	DMEM + 10% FBS	Erik Sahai
			(Francis Crick Institute)
MCF-7	Breast cancer, luminal	RPMI + 10% FBS	Peter Schmid
			(Barts Cancer Institute)
BT-474	Breast cancer, luminal	DMEM + 10% FBS	Peter Schmid
SKBR-3	Breast cancer, luminal	McCoy’s 5A + 10% FBS	Peter Schmid
JIMT-1	Breast cancer, luminal	DMEM + 10% FBS	Peter Schmid
MDA-453	Breast cancer, luminal	DMEM + 10% FBS	Peter Schmid
HCC1954	Breast cancer, basal	RPMI + 10% FBS	Peter Schmid
BT20	Breast cancer, basal	DMEM + 10% FBS	Peter Schmid
MDA-468	Breast cancer, basal	DMEM + 10% FBS	Peter Schmid
HCC-38	Breast cancer, basal	RPMI + 10% FBS	Peter Schmid
HCC-1143	Breast cancer, basal	RPMI + 10% FBS	Peter Schmid
BT-549	Breast cancer, basal	RPMI + 10% FBS	Peter Schmid
CAL-120	Breast cancer, basal	DMEM + 10% FBS	Peter Schmid
HCC1937	Breast cancer, basal	RPMI + 10% FBS	Peter Schmid
HS578T	Breast cancer, basal	DMEM + 10% FBS	Peter Schmid
MDA-231	Breast cancer, basal	DMEM + 10% FBS	Peter Schmid
All media was supplemented with 1% Penicillin/Streptomycin
