# Supplementary material for: Loss of E-cadherin provides tolerance to centrosome amplification in epithelial cancer cells
Source: J Cell Biol. 2018 Jan 2;217(1):195–209. doi: 10.1083/jcb.201704102 (PMC5748979; doi:10.1083/jcb.201704102)
Supplement: Tables S1 and S2 (Excel) [file JCB_201704102_TablesS1andS2.zip › JCB_201704102_TableS2.xlsx]

## Sheet: siRNA sequences
	Table S2. siRNA sequences
	Target	Product Code	Target Sequence 1	Antisense 1	Target Sequence 2	Antisense 2	Target Sequence 3	Antisense 3	Target Sequence 4	Antisense 4
	siCDH1 on-TARGET smart pool	L-003877-00; Dharmacon	GGCCUGAAGUGACUCGUAA	UUACGAGUCACUUCAGGCC	GAGAACGCAUUGCCACAUA	UAUGUGGCAAUGCGUUCUC	GGGACAACGUUUAUUACUA	UAGUAAUAAACGUUGUCCC	GACAAUGGUUCUCCAGUUG	CAACUGGAGAACCAUUGUC
	siDDR1 on-TARGET smart pool	L-003111-00; Dharmacon	GGGACACCCUUUGCUGGUA	UACCAGCAAAGGGUGUCCC	GAAUGUCGCUUCCGGCGUG	CACGCCGGAAGCGACAUUC	GAGCGUCUGUCUGCGGGUA	UACCCGCAGACAGACGCUC	AAGAGGAGCUGACGGUUCA	UGAACCGUCAGCUCCUCUU
	siSAS6 on-TARGET smart pool	M-004158-02; Dharmacon	GGACAGUCUCUUCGAAUUA	UAAUUCGAAGAGACUGUCC	UGUUGAAUGCCACGAGAAA	UUUCUCGUGGCAUUCAACA	CAACUGGACUUUACACGAA	UUCGUGUAAAGUCCAGUUG	GAGAGUAAGUAUAAGAAUG	CAUUCUUAUACUUACUCUC
	siRnd3 on-TARGET smart pool	M-007794-02; Dharmacon	GAACGUGAAAUGCAAGAUA	UAUCUUGCAUUUCACGUUC	GAAAUUAUCCAGCAAAUCU	AGAUUUGCUGGAUAAUUUC	UAGUAGAGCUCUCCAAUCA	UGAUUGGAGAGCUCUACUA	AGAAUUACACGGCCAGUUU	AAACUGGCCGUGUAAUUCU
	siRnd3 on-TARGETplus siRNA	J-007794-09; Dharmacon	GCGGACAGAUGUUAGUACA	UGUACUAACAUCUGUCCGC
	sip190RhoGAP on-TARGET smart pool	M-004158-02; Dharmacon	GGAGGAAUCUGUAUACAUG	CAUGUAUACAGAUUCCUCC	GAACAGCGAUUUAAAGCAU	AUGCUUUAAAUCGCUGUUC	GAUGGGCUGUCUUUCAUUA	UAAUGAAAGACAGCCCAUC	UCAGCGAGAUCCAAUGUAA	UUACAUUGGAUCUCGCUGA
	siSTARD8 on-TARGET smart pool	M-010254-00; Dharmacon	GAAGAAGGACACUCCAUUU	AAAUGGAGUGUCCUUCUUC	CGACGUGGCUGACCUGCUA	UAGCAGGUCAGCCACGUCG	GAACCUGCGUCAAAUGAAU	AUUCAUUUGACGCAGGUUC	GAACCCACCUUUGCCUCUA	UAGAGGCAAAGGUGGGUUC
	siKIFC1 on-TARGET smart pool	L-004958-00; Dharmacon	GGACUUAAAGGGUCAGUUA	UAACUGACCCUUUAAGUCC	GGACAGAGCGCACAACACU	AGUGUUGUGCGCUCUGUCC	GAACUUGCGUGCUUGUGUC	GACACAAGCACGCAAGUUC	GGACUCAAACGUUGGACCA	UGGUCCAACGUUUGAGUCC
	siNegative control	1027310; Qiagen	AllStars Negative Control siRNA is patent-pending and the sequence is proprietary.
